# Supplementary material for: 1T-MoS2 Coordinated Bimetal Atoms as Active Centers to Facilitate Hydrogen Generation
Source: Materials (Basel). 2021 Jul 22;14(15):4073. doi: 10.3390/ma14154073 (PMC8347348; doi:10.3390/ma14154073)
Supplement: Supplementary file 1 [file materials-14-04073-s001.zip]

Archive with 1 entries (1 files):
- materials-1281192-supplementary.pdf
